# Supplementary material for: Association of Serum Zinc Status with 5-Year Clinical Outcomes in Women with Breast Cancer and Type 2 Diabetes: A Retrospective Cohort Study Using TriNetX
Source: Healthcare (Basel). 2026 Apr 23;14(9):1130. doi: 10.3390/healthcare14091130 (PMC13163481; doi:10.3390/healthcare14091130)
Supplement: Supplementary file 1 [file healthcare-14-01130-s001.zip]

Archive with 5 entries (5 files):
- Supplementary Figure S1.pdf
- Supplementary Figure S2.pdf
- Supplementary Figure S3.pdf
- Supplementary Table S1.pdf
- Supplementary Table S2 (RECORD Checklist).pdf
